# Supplementary material for: Knowledge domain and evolutionary trends of P2Y receptors in cardiovascular diseases: a bibliometric and altmetric analysis
Source: Front Pharmacol. 2026 Jan 20;16:1731397. doi: 10.3389/fphar.2025.1731397 (PMC12864444; doi:10.3389/fphar.2025.1731397)
Supplement: Supplementary file 18 [file Table5.xlsx]

## Sheet: Sheet1
Altmetric Attention Score	Title	Journal/Collection Title	Journal ISSNs	Authors at my Institution	Output Type	OA Status	OA Type	Subjects (FoR)	Sustainable Development Goals	Affiliations (GRID)	Funders	Grants	Publication Date	DOI	ISBN	URI	PubMed ID	News mentions	Blog mentions	Policy mentions	Patent mentions	X mentions	Peer review mentions	Weibo mentions	Facebook mentions	Wikipedia mentions	Google+ mentions	LinkedIn mentions	Reddit mentions	Pinterest mentions	F1000 mentions	Q&A mentions	Video mentions	Clinical guidelines mentions	Bluesky mentions	Syllabi mentions	Number of Mendeley readers	Number of Dimensions citations
658	Ticagrelor versus Clopidogrel in Patients with Acute Coronary Syndromes	New England Journal of Medicine	0028-4793, 1533-4406		Article	TRUE	bronze	32 Biomedical and Clinical Sciences; 3202 Clinical Sciences		Uppsala University			2009-08-30	10.1056/nejmoa0904327		http://www.nejm.org/doi/abs/10.1056/NEJMoa0904327	19717846	125	13	16	38	68	0	0	15	9	0	0	0	0	1	0	0	103	0	0	2166	6369
655	Cardiovascular Drug Interactions Withirmatrelvir/Ritonavir in Patientsith COVID-19 JACCeview Topic of the Week	JACC	0735-1097, 1558-3597		Article	TRUE	bronze	32 Biomedical and Clinical Sciences; 3214 Pharmacology and Pharmaceutical Sciences	3 Good Health and Well Being	Beth Israel Deaconess Medical Center; Brigham and Women's Hospital; Harvard University; Lahey Hospital and Medical Center; Massachusetts General Hospital; Saint Vincent Hospital, Worcester, United States	National Heart Lung and Blood Institute	K24HL150238	2022-10-12	10.1016/j.jacc.2022.08.800			36243540	85	1	0	0	242	0	0	3	0	0	0	0	0	0	0	0	0	0	0	36	48
528	Ticagrelor versus Aspirin in Acute Stroke or Transient Ischemic Attack	New England Journal of Medicine	0028-4793, 1533-4406		Article	TRUE	bronze	32 Biomedical and Clinical Sciences; 3202 Clinical Sciences		AstraZeneca (Sweden); University of California, San Francisco			2016-05-10	10.1056/nejmoa1603060		http://www.nejm.org/doi/10.1056/NEJMoa1603060	27160892	26	3	1	0	632	0	0	44	2	2	0	0	0	0	0	0	4	0	0	605	474
438	Ticagrelor or Prasugrel in Patients with Acute Coronary Syndromes	New England Journal of Medicine	0028-4793, 1533-4406		Article	TRUE	bronze	32 Biomedical and Clinical Sciences; 3202 Clinical Sciences		Azienda Ospedaliero-Universitaria Careggi	German Centre for Cardiovascular Research		2019-09-01	10.1056/nejmoa1908973			31475799	19	5	3	0	543	0	0	15	3	0	0	0	0	2	0	2	6	0	0	854	669
414	Hemoadsorption of Rivaroxaban and Ticagrelor during Acute Type A Aortic Dissection Operations	Annals of Thoracic and Cardiovascular Surgery	1341-1098		Article	TRUE	gold	32 Biomedical and Clinical Sciences; 3201 Cardiovascular Medicine and Haematology; 3202 Clinical Sciences		Asklepios, Hamburg, Germany; Asklepios Klinik St. Georg			2022-01-20	10.5761/atcs.oa.21-00154			35046210	82	0	0	0	1	0	0	0	0	0	0	0	0	0	0	0	0	0	0	11	33
380	Ticagrelor with or without Aspirin in High-Risk Patients after PCI	New England Journal of Medicine	0028-4793, 1533-4406		Article	TRUE	bronze	32 Biomedical and Clinical Sciences; 3202 Clinical Sciences		Batra Hospital and Medical Research Centre; Freeman Hospital; Hamilton Health Sciences; Jagiellonian University; Newcastle University; Rabin Medical Center	AstraZeneca (United Kingdom); British Heart Foundation	CS/15/7/31679	2019-09-26	10.1056/nejmoa1908419			31556978	44	4	0	0	320	0	0	8	1	0	0	0	0	1	0	0	11	1	0	561	854
330	Ticagrelor versus Clopidogrel in Symptomatic Peripheral Artery Disease	New England Journal of Medicine	0028-4793, 1533-4406		Article	TRUE	bronze	32 Biomedical and Clinical Sciences; 3201 Cardiovascular Medicine and Haematology		Stanford University; University of Bern			2016-11-13	10.1056/nejmoa1611688		http://www.nejm.org/doi/10.1056/NEJMoa1611688	27959717	9	1	1	1	500	1	0	15	0	1	0	0	0	1	0	0	8	0	0	249	572
329	Effect of P2Y12 Inhibitors on Survival Free of Organ Support Among Nonritically Ill Hospitalized Patients With COVID-19	JAMA: Journal of the American Medical Association	0098-7484, 1538-3598		Article	TRUE	bronze	32 Biomedical and Clinical Sciences; 3211 Oncology and Carcinogenesis	3 Good Health and Well Being	Albert Einstein College of Medicine; Berry Consultants (United States); Duke University Hospital; Hospital de Base, S鉶 Jos?do Rio Preto, Brazil; Hospital Universitario La Paz; Hospital Universitario Ram髇 y Cajal; National Heart Lung and Blood Institute; New York University; Rutgers, The State University of New Jersey; Socar Research (Switzerland); Stanford Medicine; Universidade S鉶 Francisco; Uni…	National Heart Lung and Blood Institute; National Institutes of Health	K23HL133495; OT2HL156812	2022-01-18	10.1001/jama.2021.23605			35040887	34	2	0	1	123	0	0	1	0	0	0	0	0	0	0	0	2	0	0	146	115
324	P2Y12 Inhibitor or Aspirin Monotherapy for Secondary Prevention of Coronaryvents	JACC	0735-1097, 1558-3597		Article	TRUE	bronze	32 Biomedical and Clinical Sciences; 3202 Clinical Sciences	3 Good Health and Well Being	Brigham and Women's Hospital; Cardialysis (Netherlands); Cork University Hospital; Ente Ospedaliero Cantonale; German Heart Centre; Harvard University; Humanitas University; Icahn School of Medicine at Mount Sinai; Imperial College London; IRCCS Humanitas Research Hospital; London School of Hygiene & Tropical Medicine; Mount Sinai Hospital, New York, United States; Oslo University Hospital; Ruiji…	Abbott (United States); AbbVie (United States); American Heart Association; American Medical Association; Amgen (United States); Assistance Publique - H魀itaux de Paris; AstraZeneca (United States); Bayer (United States); Biotronik (Germany); Boehringer Ingelheim (United States); Boston Scientific (United States); Brigham and Women's Hospital; Bristol-Myers Squibb (United States); Cardiovascular R…		2023-07-01	10.1016/j.jacc.2023.04.051			37407118	14	2	0	0	437	0	0	1	0	0	0	0	0	0	0	0	2	0	0	78	120
318	Antibody-Based Ticagrelor Reversal Agent in Healthy Volunteers	New England Journal of Medicine	0028-4793, 1533-4406		Article	TRUE	bronze	32 Biomedical and Clinical Sciences; 3202 Clinical Sciences		Thrombosis and Atherosclerosis Research Institute			2019-03-17	10.1056/nejmoa1901778			30883047	48	2	0	2	216	0	0	2	1	0	0	0	0	0	0	0	1	0	0	133	125
